# Supplementary material for: Thermal Conductivity and Cure Kinetics of Epoxy-Boron Nitride Composites—A Review
Source: Materials (Basel). 2020 Aug 17;13(16):3634. doi: 10.3390/ma13163634 (PMC7476057; doi:10.3390/ma13163634)
Supplement: Supplementary file 1 [file materials-13-03634-s001.zip]

Archive with 3 entries (3 files):
- Supplementary Material, revised/Suppl Info Figure 7, revised.xlsx
- Supplementary Material, revised/Suppl Info Figure 9, revised.xlsx
- Supplementary Material, revised/Suppl Info Figures 3 and 4, revised.xlsx
