# Supplementary material for: Thermal Conductivity and Cure Kinetics of Epoxy-Boron Nitride Composites—A Review
Source: Materials (Basel). 2020 Aug 17;13(16):3634. doi: 10.3390/ma13163634 (PMC7476057; doi:10.3390/ma13163634)
Supplement: Supplementary file 1 [file materials-13-03634-s001.zip › Supplementary Material, revised/Suppl Info Figure 7, revised.xlsx]

## Sheet: TC vs BN wt%
Authors	Epoxy system	Particle size	Treatment?	vol% BN	wt% BN	k (W/mK)
Agrawal and Chandrakar, 2020	room temperature cure	5 microns	No		0	0.21
					5	0.27
					10	0.35
					15	0.5
					20	0.62
					25	0.75
					30	0.89
					35	1.14
					40	1.31
			APTES		0	0.21
					5	0.27
					10	0.39
					15	0.55
					20	0.71
					25	0.84
					30	1.23
					35	1.43
					40	1.52
An et al, 2018	graphene oxide/BN aerogels	10 microns			5
	graphene oxide is main thermal conductor, up to 9.1 W/mK				10
	annealed GO improves thermal conductivity, up to 11.01 W/mK				15
Bian et al, 2018	DGEBA + anhydride	10 microns	dopamine		0	0.148
	also include Al2O3				10	0.354
					20	0.634
Chen et al, 2017	cellulose nanofibre aerogels	3 micron BN, exfoliated to 1.3 micron BNNS
	BNNS absorbed onto cellulose structure	3-D structured		0	0	0.18
	inflitrated with epoxy			1.3	2	0.28
	cycloaliphatic epoxy + anhydride			2.6	5	0.72
				5	9	1.58
				9.5	16	3.13
		epoxy/BNNS		0	0	0.18
				1.3	2	0.2
				2.6	5	0.22
				5	9	0.26
				9.5	16	0.37
Chen et al, 2019	BN + Ag nanoparticles	10 microns	No		0	0.21
	exfoliated to BN nanosheets				5	0.28
	only slight improvement in TC with Ag				10	0.41
					15	0.61
					20	0.79
			NH2		5	0.31
					10	0.49
					15	0.67
					20	0.82
			NH2-AgNPs		5	0.33
					10	0.63
					15	0.9
					20	1.12
Chung and Lin, 2016	Novolac epoxy, cured with phenol	3.6 microns	No	10	17	0.38
				30	45	1.3
				50	65	2.31
				60	74	2.26
				70	81	1.63
				80	88	1.38
		3.6 microns	GPTS	30	45	1.76
				50	65	2.81
				60	74	2.72
				70	81	2.14
				80	88	1.76
		10.6 microns	No	10	17	0.38
				20	32	0.75
				30	45	1.38
				40	56	2.56
				50	65	5.74
				60	74	6.92
				70	81	6.2
				80	88	5.37
		10.6 microns	GPTS	10	17	0.59
				20	32	0.96
				30	45	1.93
				40	56	2.98
				50	65	6.75
				60	74	7.42
				70	81	6.71
				80	88	6.62
Daneshmehr et al, 2019	DGEBA + BN	120 microns, agglom.	No	0	0	0.21
				12.9	20.3	1.06
				25.7	37.2	2.21
				34.2	47.1	3.17
			silane	12.9	20.3	0.77
		6 microns, light agg.	No	12.9	20.3	0.67
				25.7	37.2	1.63
				34.2	47.1	2.3
			silane	12.9	20.3	0.98
				25.7	37.2	0.89
				34.2	47.1	1.15
			NaOH+silane	12.9	20.3	0.89
Donnay et al, 2015	aliphatic epoxy, anhydride cured	5 microns + 70 nm	GPTS	6.9	10	0.34
				10.5	15	0.46
				14.3	20	0.6
Fang et al, 2014	cycloaliphatic epoxy, anhydride	3 microns	APTES, HBP		0	0.186
					10	0.244
					30	0.465
					50	0.69
			No		10	0.217
Feng et al, 2020	DGEBF epoxy, ethylmethylamidazole	4 microns	No		0	0.21
					20	0.76
					30	1.05
					40	1.44
	bridged by RGO hybrid/nanoribbons				20	0.87
					30	1.36
					40	2.01
Firdaus and Mariatti, 2015	Novolac epoxy + polyetheramine	60 nm	No	0	0	0.26
				1	2	0.26
				2	4	0.26
				3	6	0.27
				4	7	0.28
				5	9	0.3
				6	11	0.31
Fu et al, 2014	epoxy E-51, cured with polyamide	400 nm	No	3.4	5	0.17
				10.5	15	0.19
				18.2	25	0.31
				23.9	32	0.47
				26.4	35	0.59
Fu et al, Comp Sci Tech, 2019	epoxy (Dow ER4221), anhydride cure	400-500 nm		4.7	8	0.34
	with 40 wt% AG nanowires			4.7	8	0.45
	Ag-BN with 40 wt% AG nanowires			4.7	8	0.8
Fu et al, RSC Adv, 2019	BN/PA66 aerogel, epoxy infiltrated		No	0	0	0.12
				4	7.4	0.2
			with aerogel	0	0	0.15
				1	2.3	0.31
				2.5	5	0.32
				4	7.4	0.6
				6	11.5	0.62
Fu et al, 2010	DGEBA, anhydride cure	0.5 microns	Yes	0	0	0.19
				3.4	5	0.27
				6.9	10	0.29
				14.3	20	0.31
				22.2	30	0.37
				30.8	40	0.43
Gaska et al, 2015	DGEBA	13 microns	No	0	0	0.2
				5	9	0.43
				10	18	0.68
				15	25	1.14
				20	32	1.75
				25	39	2.32
		25 microns	No	0	0	0.2
				5	9	0.39
				10	18	0.68
				15	25	1.25
				20	32	1.75
				25	39	2.75
Gu et al, 2012	bisphenol A (E-51), anhydride cure	0.6 to 1.2 microns	APTS/No	0	0	0.2
				6.9	10	0.26
				14.3	20	0.31
				22.2	30	0.38
				30.8	40	0.53
				40	50	0.75
				50	60	1.03
Han et al, 2019	DGEBA + diamine (Jeffamine J-400)	30-50 nm	No		0	0.15
					4	0.25
Han et al, 2020	phenolic				0	0.22
	epoxy/BN				20	0.62
	epoxy/SiC				20	0.43
	epoxy/SiC/BN				20	0.52
	epoxy/heterostructured SiC-BN				20	0.89
He et al, 2014	epichlorhydrin + bisphenol-A, diamine	60-70 nm			0	0.19
			functionalised		2	0.32
					5	0.71
					8	1.36
					10	1.58
			non-func		2	0.25
					5	0.54
					8	0.59
					10	0.68
Hong et al, 2010	DGEBA, anhydride cure	1 micron	APTS	60	73	1.03
		5 microns + 70 nm	APTS	60	73	0.82
Hong et al, 2012	DGEBA, anhydride cure	6 microns	APTS	80	88	1.4
		18 microns	APTS	80	88	3.5
Hou et al, 2014	DGEBA, anhydride cure	3 to 5 microns	No	0	0	0.19
				0.7	1	0.2
				2	3	0.23
				3.4	5	0.27
				4.8	7	0.32
				6.9	10	0.39
				14.3	20	0.64
				22.2	30	1.04
		3 to 5 microns	APTS	0	0	0.19
				0.7	1	0.21
				2	3	0.26
				3.4	5	0.32
				4.8	7	0.37
				6.9	10	0.44
				14.3	20	0.73
				22.2	30	1.18
Hu et al, 2017	Dow ER4221 epoxy, anhydride cure	oriented 3D	No	7	12	0.59
	epoxy infused into filler network			14	23	1.35
				21	33	2.12
				34	49	4.42
		random 3D	No	7	12	0.47
				14	23	0.88
				21	33	1.06
				34	49	1.81
		random	No	7	12	0.35
				14	23	0.59
				21	33	0.82
				34	49	1.16
Hu et al, 2018	epoxy E-54, anhydride cure, catalysed	18 microns			0	0.2
	partial cure, pressed to orient, full cure		unoriented		10	0.6
	thermal conductivity temp dependent				20	0.68
	max value of 15.58 W/mK at 70ºC, 60 wt%				30	1.36
					40	1.88
					50	2.44
			oriented		10	1.45
					20	2.22
					30	3.15
					40	4.69
					50	6.05
					60	10.87
Huang et al, 2015	epoxy, anhydride cure, imidazole catalyst	spheres <1 micron	No	6	10	0.29
				12	20	0.37
				18	30	0.45
		flakes 5 to 10 microns	No	6	10	0.37
				12	20	0.6
				18	30	0.95
Huang et al, 2016	DGEBA (DER330), anhydride cure,	2 microns	APTS	2	5	0.31
	benzylamine catalyst			6	10	0.35
				12	20	0.46
				18	30	0.6
				26	40	0.82
Huang et al, 2017	cycloaliphatic epoxy, anhydride cure	2 microns	APTS	0	0	0.2
				5	9	0.5
				11.6	20	0.5
				18.45	30	0.7
				26.04	40	1
	BN-graphene oxide hybrid	2 microns	RGO	0		0.2
				5		2.6
				11.6		2.8
				18.45		2.91
				26.04		3.45
Hutchinson et al, Polimery, 2017	DGEBA + thiol	6microns	No	0	0	0.2
				12.9	20.5	0.66
				25.7	37.5	1.63
				34.2	47.4	2.31
Hutchinson et al, Polymers, 2018	DGEBA + thiol	80 microns	No		0	0.2
					20.3	0.8
					37.2	2.21
					47.1	3.4
		80/2 microns hybrid	No		25.3	0.77
					44.2	2.72
					54.2	4.02
		80/6 microns hybrid	No		25.3	0.75
					44.2	2.71
					54.2	4.17
Isarn et al, Polymers, 2018	cycloaliphtatic epoxy + thiol	6 microns	No		0	0.2
					10	0.34
					20	0.48
					30	0.77
					40	0.97
		80 microns, agglom.			40	1.75
Isarn et al, Polym Comp, 2018	cycloaliphatic epoxy, cationic	6 microns	No		0	0.13
					10	0.22
					20	0.49
					30	0.72
					40	1.04
Isarn et al, Polym Int, 2019	cycloaliphatic epoxy, cationic	30 microns	No		0	0.13
					40	0.99
Isarn et al, Prog Org Coat, 2019	cycloaliphatic epoxy, cationic	180 microns	No		0	0.13
					40	1.06
Isarn et al, Comp Part A, 2017	DGEBA, cationic	6 microns	No		0	0.2
					5	0.29
					10	0.39
					15	0.51
					20	0.61
Ishida and Rimdusit, 1998	benzoxazine	225 microns, aggregate	No	33	49.6	1.5
				54	70.1	8.56
				66	82.4	18.3
				78.5	88	32.5
Islam et al, 2018	liquid crystalline epoxy, cured with DDS	30 microns	No	0	0	0.34
				10	17	1.32
				20	31	2.96
				30	44	5.04
				40	55	8.77
				50	65	13.38
				60	73	17.5
	cationic cure	30 microns	No	0	0	0.48
				10	17	1.75
				20	31	3.84
				30	44	6.69
				40	55	10.96
				50	65	17.2
				60	73	23
Jang et al, 2017	epoxy cured with dicyandiamide	5 to 10 microns	No	30.3	39.5	2.4
			PTMS	30.3	39.5	3.37
			HDTMS	30.3	39.5	3.49
Jiang et al, 2018		30 microns	No	0	0	0.2
				3	5	0.23
				9	15	0.45
				15	24	1.04
			silane-PGMA	3	5	0.32
				9	15	0.61
				15	24	1.2
Kargar et al,2018		3 to 8 microns	No	0	0	0.22
				6	10.1	0.47
				12	19.4	0.82
				15	23.8	1.03
				18	28	1.32
				22.5	33.9	1.79
				26	38.3	2.12
				30.5	43.7	2.71
				35	48.8	3.09
				40	54.1	4.09
				45	59.1	5.5
Kim and Kim, Comp Sci Tech, 2020	DGEBA cured diaminodiphenylmethane	12 microns	No		0	0.2
					5	0.24
					10	0.3
					15	0.45
					20	0.62
			unaligned		5	0.23
					10	0.32
					15	0.39
					20	0.46
			aligned		5	0.29
					10	0.53
					15	0.77
					20	1.07
Kim and Kim, Comp Part B, 2018	epoxy terminated dimethylsiloxane, DDM	12 microns	hydroxylated		68.2	2.48
	exfoliated BN nanosheets				54.8	3.12
Kim and Kim, Ceram Int, 2014	epoxy terminated dimethylsiloxane, DDM		ETDS	50	60	1.4
	epoxy wetting process			60.9	70	2
				72.7	80	1.6
			GPTS	50	60	1.25
				60.9	70	1.7
				72.7	80	1.45
			OH	50	60	1.9
				60.9	70	2.85
				72.7	80	2.15
Kim et al, Ceram Int, 2014	epoxy terminated dimethylsiloxane, DDM	1 micron	ETDS	40	50	1.49
	epoxy wetting process			50	60	1.67
				60.9	70	2.15
		8 microns	ETDS	40	50	2.16
				50	60	2.35
				60.9	70	2.77
		12 microns	ETDS	40	50	2.32
				50	60	2.73
				60.9	70	2.92
		12 microns	GPTS	40	50	2.7
				50	60	3.4
				60.9	70	4.11
		12 microns	CPTS	40	50	2.7
				50	60	3.3
				60.9	70	3.88
Kim, Kim and Kim, 2014	epoxy terminated dimethylsiloxane, DDM	50 microns	NaOH	17	30	2
	epoxy wetting process			22.7	38	2
				29.8	47	2.4
				37.8	56	2.9
				42.8	61	3.6
Kim, Oh and Kim, RSC Adv, 2018	epoxy terminated dimethylsiloxane, DDM		APTES		0	0.2
	BN nanosheets				30	0.63
					40	0.96
					50	1.33
					60	1.96
					70	2.29
Kim, Oh and Kim, Ceram Int, 2019	epoxy terminated dimethylsiloxane, DDM	raw BN 200 micron agg			0	0.14
	BN nanosheets, Fe3O4 assisted exfoliation				5	0.17
					10	0.18
					15	0.24
					20	0.34
					30	0.53
		BNNS about 6 microns			0	0.14
					5	0.18
					10	0.2
					15	0.3
					20	0.45
					30	0.78
Kochetov, 2009	bisphenol-A epoxy, anhydride cure	4 to 40 nm	GPTS	0.28	0.5	0.17
				1.11	2	0.17
				2.82	5	0.18
				5.76	10	0.19
Lee and Yu, 2005	DGEBA blend epoxy, anhydride cure	1 micron	No	6.9	10	0.29
				22.2	30	0.91
Lee et al, Comp Part A, 2018	DGEBA + diethyltoluene diamine	1.5-2.0 microns, through	No		0	0.2
	BN exfoliated to nanosheets				1	0.31
					3	0.38
					5	0.45
					7	0.48
					10	0.57
		1.5-2.0 microns, in-plane			1	0.43
					3	0.75
					5	1.31
					7	1.53
					10	1.73
Lee, Shin and Ree, 2019		1 micron	No		0	0.17
					1	0.21
					5	0.22
					10	0.27
			silane		1	0.22
					5	0.26
					10	0.36
Lei et al, IOP Conf Ser, 2018	DGEBA	nanotubes, 40 nm	GPTMS		0	0.1
					1	0.21
					3	0.32
					5	0.45
	DGEBA/organosilicate				5	0.79
Lei et al, Macromol Res, 2018	epoxy/cyanate ester		No		0	0.28
					20	0.37
					30	0.43
					40	0.54
Lewis et al, 2019	bisphenol-A epoxy, triethylene tetramine	3 to 8 microns	No	0	0	0.22
				11.4	20	0.7
				18.1	30	0.9
				25.5	40	2
				43.6	60	3.5
Li et al, J Mater Chem A, 2018	DGEBF epoxy, ethylmethyl imidazole	3 to 5 microns	No	0	0	0.18
	exfoliated to BN nanosheets			2.8	5	0.29
	functionalised to give flame retardancy			5.8	10	0.42
				8.8	15	0.55
				12.1	20	0.72
			nanosheets	2.8	5	0.36
				5.8	10	0.51
				8.8	15	0.64
				12.1	20	0.78
			flame retard	2.8	5	0.41
				5.8	10	0.63
				8.8	15	0.85
				12.1	20	1.04
Lim et al, Chem Mater, 2013	diglycidyltetramethyltriphenyl epoxy	8 microns	Fe3O4	0	0	0.2
	BN coated with Fe3O4, oriented magnetic		random	20	34.5	1
			oriented	20	34.5	4.3
Lin et al, 2014	epoxy, anhydride cure, imidazole catalyst	control	No	3.4	5	0.19
				6.9	10	0.24
				10.5	15	0.3
				14.3	20	0.39
				22.2	30	0.52
		nanosheets	No	3.4	5	0.32
				6.9	10	0.36
				10.5	15	0.4
				14.3	20	0.45
				22.2	30	0.62
Liu et al, ACS Appl Mat Interf, 2020	epoxy, amine cured	BN 2 microns, in-plane	APTES	0	0	0.22
	orientation by hot pressing			2.5	5	0.5
	BN nanosheets (BNNS)			5	10	0.73
				10	20	1.37
				15	30	2.23
				20	40	3.03
		BN 2 mic, out-of-plane	APTES	2.5	5	0.28
				5	10	0.36
				10	20	0.51
				15	30	0.78
				20	40	1.27
		BNNS, 0.3 mic, in-plane	APTES	2.5	5	0.8
				5	10	1.47
				10	20	2.97
				15	30	4.2
				20	40	5.87
		BNNS, 0.3 mic, out-plane	APTES	2.5	5	0.36
				5	10	0.52
				10	20	0.92
				15	30	1.36
				20	40	1.86
Liu et al, Comp Part A, 2020	DGEBA, alicyclic curing agent	15 microns	No (PD)		0	0.23
	BN platelets surface modified with Ag				5	0.37
	3-D printed: (a) BN/epoxy				10	0.6
	(b) BN-Ag/epoxy				20	0.99
	(c) 2 stages filled/unfilled		Ag (PD)		0	0.23
	printing direction (PD)				5	0.43
	transverse direction (TD)				10	0.7
					20	1.78
			2-stages (PD)		0	0.23
					5	0.65
					10	1.23
					20	2.52
			All (TD)		5	0.3
					10	0.43
					20	0.67
Moradi et al, JTAC, 2020	DGEBA + thiol + LC-80	2 microns	No	0	0	0.21
				12.9197	20.5	0.36
				25.7161	37.5	0.85
				34.1793	47.4	1.28
		30 microns		0	0	0.21
				12.9197	20.5	0.74
				25.7161	37.5	1.63
				34.1793	47.4	2.36
				44.7	58	3.34
		180 microns		0	0	0.21
				12.9197	20.5	0.99
				25.7161	37.5	1.97
				34.1793	47.4	3.02
				44.7	58	4.22
		120 micron aggregates		0	0	0.21
				12.9197	20.5	1.06
				25.7161	37.5	2.21
				34.1793	47.4	3.17
		120 micron spherical agg		0	0	0.21
				12.9197	20.5	1.15
				25.7161	37.5	2.5
				34.1793	47.4	3.42
Moradi et al, Polymers, 2019	DGEBA + Jeffamine	30 microns	No	0	0	0.2
				15	24.6	0.47
				29.1	43.2	1.21
				38.1	53.3	1.87
				43.3	58.5	2.37
Mun, Lim & Lee, 2018	DGEBA	15 microns	No		60	3.4
Na et al, 2018	fluorinated epoxy	"micrometer size"	No		0	0.1
					10	0.16
					30	0.26
					50	0.42
					70	1.2
Owais et al, 2019	DGEBA, anhydride cure	150 nm	MPA		0	0.16
					0.5	0.19
					1	0.2
					3	0.2
					5	0.24
Pawelski et al, 2019	Novolac, cured with diamine		No		0	0.2
		2 microns			45	0.53
		12 microns			45	0.59
Permal et al, 2016	DGEBA/Novolac/cycloaliphatic mixture	1 micron	APTS	22.2	30	0.38
		5 microns		22.2	30	0.38
Qu et al, 2017	DGEBA, anhydride cure, latent catalyst	3 to 5 microns	No	3.4	5	0.27
				6.9	10	0.39
				14.3	20	0.64
			PCB	3.4	5	0.29
				6.9	10	0.4
				14.3	20	0.71
Ryu et al, 2018	epoxy-terminated dimethylsiloxane, DDM	12 to 15 microns	No		0	0.14
					20	0.41
					30	0.55
					40	0.83
			aniline trimer		20	0.78
					30	0.99
					40	1.34
Salehirad et al, 2018	epoxy + TETA	0.07 microns, unaligned	OH, polyacryl.		0	0.22
	Fe3O4 magnetically aligned				5	0.26
					10	0.34
					15	0.35
					20	0.41
		0.07 microns, horizontal			5	0.23
					10	0.34
					15	0.52
					20	0.35
		0.07 microns, vertical			5	0.26
					10	0.37
					15	0.31
					20	0.35
Song et al, 2012	Eponol, epoxy in THF, thin film	exfoliated, >1 micron	No	50	65	30
Su et al, ACS Appl Mater Inter, 2018	cycloaliphatic, polyetheramine cure	through-plane	OH, silane		10	0.5
	Fe3O4 decorated, magnetically aligned				20	0.7
					30	1
		in-plane			10	0.4
					20	0.5
					30	1
Sun et al, 2017	epoxy E-54, anhydride cure	30 micron agglomerates	No		0	0.2
	pre-cured, pressed + final cure				5	0.3
					10	0.51
					20	0.59
					30	0.91
					40	1.03
		18 micron platelets			5	0.3
					10	0.46
					20	0.52
					30	0.79
					40	0.86
Tanaka et al, 2011		5.5 microns, hex	GPTS	24.4	36.1	0.97
				37.3	51	1.26
				44.3	58.2	1.76
				54.4	67.6	2.91
				60.4	72.7	2.21
		5.5 microns, agg	GPTS	55.3	68.4	10.1
		4 to 8 microns, cubic	GPTS	50.6	64.2	3.51
				53.6	66.9	3.95
				56.9	69.8	3.75
		cubic + hex	GPTS	58.7	71.3	4.93
				62.5	74.5	5.74
				63.7	75.4	4.98
Tang et al, Materials, 2019	bisphenol-A epoxy, anhydride cure	BN nanosheets	No		0	0.21
					1	0.23
					3	0.24
					5	0.28
					7	0.33
Tang et al, Polym Comp, 2016	DGEBA epoxy, cured with DDM	1.5 microns	No	0	0	0.22
				2.5	5	0.28
				5.2	10	0.33
				11	20	0.46
				18	30	0.58
		30 microns	No	0	0	0.22
				2.5	5	0.31
				5.2	10	0.57
				11	20	0.92
				18	30	1.41
		30 microns	APTMS	0	0	0.22
				2.5	5	0.37
				5.2	10	0.63
				11	20	0.98
				18	30	1.51
Teng et al, 2011	DGEBA cured with DDS		No	6.9	11	0.29
				14.3	23	0.39
				18.2	28	0.61
				22.2	33	0.95
			Yes	6.9	11	0.35
				14.3	23	0.48
				18.2	28	0.66
				22.2	33	1.12
Tian et al, 2018	liquid epoxy, anhydride cure, imidazole	0.7 microns			0	0.17
	3-D BN foamed structure, infiltrated resin				5	0.38
					7	0.48
					26	1.25
		8.7 microns, out-of-plane			0	0.17
					13	0.68
					21	3.21
					24	3.47
		8.7 microns, in-plane			0	0.17
					13	1.46
					21	4.44
					24	5.22
Voo et al, 2012	bisphenol-A epichlorhydrin	60 to 100 nm	No	0	0	0.11
	cured with polyether amine			0.5	0.9	0.12
				1	1.7	0.13
				1.5	2.6	0.15
				2	3.4	0.17
Wang & Wu, ACS Appl Mat Int, 2019	bisphenol-F epoxy	BNNS, 0.5 to 2 microns	BNNS	0	0	0.2
	3-D BN structure using nanofib cellulose			4.5	7	0.33
			3-D iso	0	0	0.2
				1.2	2	0.46
				2.3	4	0.61
				4.5	7	1.13
			3-D aniso	0	0	0.2
				0.5	1	0.42
				1.1	2	0.64
				2.2	4	0.85
				3.2	5	1.18
				4.4	7	1.57
Wang & Wu, Chem Eng J, 2018	layer-by-layer MF structure, coated BNNS	BNNS, 0.5 to 1.5 microns	3-D	0	0	0.18
	vacuum infiltrated by epoxy			1.1	2	0.6
Wang et al, Nanomaterials, 2018	bisphenol-A epoxy, anhydride cure	BN nanofibres			0	0.162
					0.5	0.17
					1	0.185
					2	0.205
Wattanakul et al, Colloids Surf, 2010	bisphenol-A epichlorhydrin, amine cured	30 (300?) micron agglom	No	37	51	1.9
			various	37	51	3.4
Wattanakul et al, JAPS, 2011	bisphenol-A epichlorhydrin, amine cured	30 microns	No	33	46	1.5
			admicellar 1	33	46	2.69
			admicellar 1	33	46	2.58
			GPTS	33	46	1.95
			APTS	33	46	1.89
Wattanakul et al, J Comp Mat, 2011	bisphenol-A epichlorhydrin, amine cured	30 microns	No	9	15	0.42
				16	25	0.67
				23	34	0.91
				28	40	1.24
				33	46	1.49
				37	51	1.68
Weng et al, 2018	epoxy E-44, anhydride cure	1 micron cubic	silane	0	0	0.24
				5	8	0.28
				10	16	0.45
				15	24	0.5
				20	30	0.52
		1 micron hexagonal	silane	0	0	0.24
				5	8	0.35
				10	16	0.37
				15	24	0.57
				20	30	0.62
Wu et al, Polymers, 2020	epoxy E-51, amine cured	1 to 2 microns	No	0	0	0.18
				5	8	0.29
				10	16	0.4
				15	24	0.59
				20	30	0.81
				25	37	1.13
			Ag nitrate	0	0	0.18
				5	8	0.31
				10	16	0.49
				15	24	0.94
				20	30	1.5
				25	37	2.14
Xia et al, 2016	epoxy-BN + kenaf fibre	13.8 micron platelets			69	3.6
Xiao et al, 2020	epoxy (JY-257), anhydride cured	10 microns to BNNS		epoxy	0	0.24
	vertically oriented SiC nanowires		through-plane		0	0.88
	functionalised BNNS attached				1	1.17
	epoxy infiltrated				5	1.76
	wt% BNNS calculated				11	2.11
					18	3.42
					30	4.11
				epoxy	0	0.24
			in-plane		0	0.51
					1	0.56
					5	0.69
					11	0.91
					18	1.28
					30	1.41
Xu and Chung, 2000	Epon R-813, Epi-cure	5 to 11 microns	No	44	58	4.27
				57	70	5.27
			Yes	44	58	4.84
				57	70	10.31
Yadav, Thesis, 2013		100 microns	No	1.4	2.9	0.372
				3.35	6.9	0.401
				5.23	10.5	0.407
				7.85	15.3	0.432
				9.04	18.1	0.442
				11.3	21.3	0.464
Yetgin et al, 2020	Loctite epoxy adhesive	65 to 75 nm	No		0	0.18
					10	0.24
					20	0.3
Yu et al, 2017	DGEBA, anhydride cured	10 to 30 microns	No	31	44	2.4
				35	49	2.4
				39	53	3.3
				44	58	3.5
			oriented	31	44	6.5
				34	47	7.1
				36.5	50	8
				39.5	53	8.6
				44	58	9
Yu et al, 2012	cycloaliphatic epoxy, anhydride cured	3 microns	No	2.7	5	0.26
			APTS1	2.7	5	0.27
			APTS2	2.7	5	0.28
Yung & Liem, 2007	brominated epoxy, cure dicyandiamide	0.6 microns	No	0	0	0.2
		single hBN		4	6.8	1.65
				8	13.2	3.11
				12	19.3	5.06
				13	20.7	5.3
				15	23.6	5.3
				21	31.7	5.43
				26	38.1	6.04
		0.6 microns	silane	0	0	0.2
		single hBN		4	6.8	2.38
				8	13.2	5.06
				12	19.3	8.11
				13	20.7	8.96
				15	23.6	9.45
				21	31.7	9.94
				26	38.1	10.55
		0.4 and 0.2 microns	silane	0	0	0.2
		double hBN		4	6.8	3.11
				8	13.2	6.28
				12	19.3	9.7
				13	20.7	10.43
				15	23.6	10.91
				21	31.7	12.87
				26	38.1	14.09
		1 micron	silane	0	0	0.2
		hBN + cBN		4	6.8	3.96
				8	13.2	8.23
				12	19.3	13.96
				13	20.7	15.06
				15	23.6	15.91
				21	31.7	17.01
				26	38.1	18.96
Yung et al, J Comp Mater, 2008	difunctional/tetrafunctinal epoxies	53 nm	GPTS	10	16	0.7
	dicyandiamide cure, imidazole accelerator			20	30	0.7
				30	43	0.85
		0.15 microns	GPTS	10	16	0.7
				20	30	0.7
				30	43	0.95
		4 microns	GPTS	10	16	0.9
				20	30	1.3
				30	43	1.45
Yung et al, JAPS, 2010	difunctional/tetrafunctinal epoxies	70 nm + 7 microns	GPTS	17.2	28	1.1
	dicyandiamide cure, imidazole accelerator
Yung et al, J Mat Sci Mat Electr, 2013	bisphenol-A phenolic, cured with MHHPA	1.5 microns	No	3	5	1.98
				5	8	2.02
				8	13	2.93
				10	16	2.71
		5 microns	No	3	5	1.78
				5	8	1.86
				8	13	2.6
				10	16	2.55
		10 microns	No	3	5	1.65
				5	8	1.71
				8	13	2.1
				10	16	2.3
		15 microns	No	3	5	1.54
				5	8	1.62
				8	13	1.73
				10	16	1.92
		1.5 microns	silane	3	5	2.23
				5	8	2.61
				8	13	3.1
				10	16	2.87
		5 microns	silane	3	5	1.93
				5	8	2.05
				8	13	2.88
				10	16	2.75
		10 microns	silane	3	5	1.78
				5	8	1.95
				8	13	2.35
				10	16	2.95
		15 microns	silane	3	5	1.61
				5	8	1.76
				8	13	1.98
				10	16	2.35
Zeng et al, 2015	ice-templated 3-D BNNS network	2 microns BN	random	0	0	0.2
	infiltrated with epoxy			1.6	3	0.35
	DGEBA, anhydride cured			2.7	5	0.63
				5.8	10	0.95
				9.5	16	1.14
			parallel	0	0	0.2
				1.6	3	0.77
				2.7	5	1.33
				5.8	10	1.98
				9.5	16	2.88
Zhang et al, Comp Part A, 2019	epoxy E-54, anhydride cure, DMBA catalyst	18 microns	in-plane		0	0.2
	BN decorated with Ag particles		random		10	0.2
	hot pressed, gives orientation				23	0.3
					33	0.9
					41	1.3
					50	1.8
					62	2.1
			in-plane		0	0.2
			BN/epoxy		15	3.5
					25	4
					30	5.3
					40	6.6
					50	8.6
					63	9.5
			in-plane		0	0.2
			Ag-BN/epoxy		12	2.8
					16	4.7
					35	6.2
					42	8.2
					50	15.7
					60	23.1
			out-of--plane		0	0.2
			random		10	0.4
					23	0.5
					33	0.9
					41	1.5
					50	1.8
					62	2.1
			out-of-plane		0	0.2
			BN/epoxy		15	0.3
					25	0.3
					30	0.4
					40	0.5
					50	1.3
					63	2.6
			out-of-plane		0	0.2
			Ag-BN/epoxy		12	0.2
					16	0.4
					35	0.6
					42	1.2
					50	2.2
					60	3.6
Zhang et al, Polymers, 2019	liquid epoxy, polyetheramine cure, accel.	bimodal, 60-80 + 100-120	No		0	0.217
					5	0.263
					10	0.303
					20	0.668
					30	1.154
					40	1.661
Zhang et al, RSC Adv, 2019	unspecified epoxy and curing agent	h-BN 5 microns (20 agg?)	No		0	0.2
					5	0.25
					10	0.31
					15	0.37
			OH + silane		0	0.2
					5	0.3
					10	0.36
					15	0.43
		h-BN + c-BN 59 microns	OH + silane		17	0.52
			Au-decorated		9	0.66
Zhou et al, J Comp Mat, 2014	DGEBA epoxy, cured MHHPA anhydride	0.5 microns	No	0	0	0.22
				3.4	5	0.23
				6.9	10	0.35
				14.3	20	0.41
				18.2	25	0.52
				22.2	30	0.65
				26.4	35	0.73
				30.8	40	0.89
				40	50	1.2
		0.5 microns	GPTS	3.4	5	0.25
				6.9	10	0.35
				14.3	20	0.46
				18.2	25	0.59
				22.2	30	0.73
				26.4	35	0.86
				30.8	40	1.04
				40	50	1.35
Zhu et al, 2010	brominated epoxy, cure dicyandiamide	70 nm	GPTS	6.5	12	0.42
				12.2	21	0.5
				17.2	28	0.56
				21.7	34	0.73
		7 microns	GPTS	6.5	12	0.55
				12.2	21	0.81
				17.2	28	1.03
				21.7	34	1.19
		70 nm + 7 microns	GPTS	6.5	12	0.62
				12.2	21	0.95
				17.2	28	1.09
				21.7	34	1.39
Zhu et al, Polym Comp, 2018	epoxy cured with phenolic aldehyde amine	in-plane	215 MPa		76	7.08
	high BN content using THF and pressure				80	6.97
					84	8.63
					87	12.7
					90	19.9
		through-plane	215 MPa		76	5.38
					80	6.75
					84	7.95
					87	7.14
					90	7.18
			0 MPa		77.5	3
					80	3.4
					85	3.3
					87.5	4
					93	4
Zivkovic and Murk, 2012	Stycast W-19	7 to 15 microns	No	0	0	0.34
				12.8	18	0.82
				20.6	28	1.26
				26.4	35	1.31
Upper trend curve					0	0.2
					10	1
					20	2.5
					30	4.5
					40	7
					50	10
					60	15
					70	22
					80	30
Lower trend curve					0	0.2
					10	0.3
					20	0.4
					30	0.5
					40	0.7
					50	1
					60	1.1
					70	1.2
					80	1.4
					90	1.6
Intermediate trend curve					0	0.2
					10	1
					20	1.5
					30	2
					40	3
					50	4
					60	6
					70	8
					80	9
					90	14
