# Supplementary material for: Thermal Conductivity and Cure Kinetics of Epoxy-Boron Nitride Composites—A Review
Source: Materials (Basel). 2020 Aug 17;13(16):3634. doi: 10.3390/ma13163634 (PMC7476057; doi:10.3390/ma13163634)
Supplement: Supplementary file 1 [file materials-13-03634-s001.zip › Supplementary Material, revised/Suppl Info Figures 3 and 4, revised.xlsx]

## Sheet: Original data
Reference	system	heating rate (K/min)	filler vol%	filler wt%	Tp0 (ºC)	Tp (ºC)	Tp-Tp0 (ºC)
67	no filler	2	0	0	93.4	93.4	0
	as-received carbon fibre	2	10	15	93.4	85.2	-8.2
	ozone-treated carbon fibre	2	10	15	93.4	84.5	-8.9
	activated carbon fibre	2	10	15	93.4	79.8	-13.6
	carbon nanobfibre	2	10	15	93.4	82.1	-11.3
	carbon black	2	10	15	93.4	71.8	-21.6
68	zeolite	20		10	132	119	-13
69	zirconium tungstate	5	0	0	275	275	0
	zirconium tungstate		10	32	275	230	-45
	zirconium tungstate		20	51	275	215	-60
	functionalisedzirconium tungstate		20	51	275	224	-51
	zirconium tungstate	7.5	0	0	285	285	0
	zirconium tungstate		10	32	285	238	-47
	zirconium tungstate		20	51	285	224	-61
	functionalisedzirconium tungstate		20	51	285	229	-56
	zirconium tungstate	10	0	0	294	294	0
	zirconium tungstate		10	32	294	246	-48
	zirconium tungstate		20	51	294	236	-58
	functionalisedzirconium tungstate		20	51	294	236	-58
	zirconium tungstate	15	0	0	308	308	0
	zirconium tungstate		10	32	308	251	-57
	zirconium tungstate		20	51	308	245	-63
	functionalisedzirconium tungstate		20	51	308	245	-63
72	aluminium nitride	10		0	249.8	249.8	0
				0.5	249.8	227.6	-22.2
				1.4	249.8	222.7	-27.1
				2.4	249.8	222.7	-27.1
				4.8	249.8	216.2	-33.6
				7.1	249.8	222.3	-27.5
				9.5	249.8	222	-27.8
		5		0	231.7	231.7	0
				2.4	231.7	209.9	-21.8
		15		0	231.7	231.7	0
				2.4	231.7	235.7	4
		20		0	231.7	231.7	0
				2.4	231.7	244.9	13.2
73	barium ferrite/polyaniline	5		0	148.3	148.3	0
				5	148.3	144.1	-4.2
				10	148.3	140.7	-7.6
				15	148.3	138.2	-10.1
				5	148.3	148.5	0.2
				10	148.3	145.6	-2.7
				15	148.3	141.8	-6.5
				5	148.3
				10	148.3	150.1	1.8
				15	148.3	146.9	-1.4
		10		0	161.1	161.1	0
				5	161.1
				10	161.1	154.1	-7
				15	161.1	150.3	-10.8
				5	161.1	163.5	2.4
				10	161.1	159.5	-1.6
				15	161.1	155.5	-5.6
				5	161.1	162.8	1.7
				10	161.1	161.6	0.5
				15	161.1	157	-4.1
		15		0	174.8	174.8	0
				5	174.8	165.9	-8.9
				10	174.8
				15	174.8
				5	174.8	171.6	-3.2
				10	174.8	166.6	-8.2
				15	174.8
				5	174.8	170.4	-4.4
				10	174.8	167.5	-7.3
				15	174.8	162	-12.8
		20		0	181.4	181.4	0
				5	181.4	173.2	-8.2
				10	181.4	167.8	-13.6
				15	181.4
				5	181.4	184.4	3
				10	181.4	172.7	-8.7
				15	181.4	167.7	-13.7
				5	181.4
				10	181.4	172.9	-8.5
				15	181.4	169.7	-11.7
74	alumina, pre-stage cure	5		0	202.2	202.2	0
				20	202.2	176.6	-25.6
				41	202.2	175.2	-27
				69	202.2	179	-23.2
		10		0	217.9	217.9	0
				20	217.9	201.3	-16.6
				41	217.9	202.5	-15.4
				69	217.9	205.8	-12.1
		15		0	229.9	229.9	0
				20	229.9	206.5	-23.4
				41	229.9	213.1	-16.8
				69	229.9	213.2	-16.7
		20		0	234.7	234.7	0
				20	234.7	218.3	-16.4
				41	234.7	226	-8.7
				69	234.7	228.2	-6.5
	alumina, post-stage cure	5		0	227	227	0
				20	227	225.1	-1.9
				41	227	197.3	-29.7
				69	227	216.9	-10.1
		10		0	253.3	253.3	0
				20	253.3	251.3	-2
				41	253.3	223.6	-29.7
				69	253.3	236.5	-16.8
		15		0	265.8	265.8	0
				20	265.8	262.2	-3.6
				41	265.8	239.8	-26
				69	265.8	248	-17.8
		20		0	282.2	282.2	0
				20	282.2	271.7	-10.5
				41	282.2	253.2	-29
				69	282.2	260.5	-21.7
75	mallow fibre	5	20	20	85.7	84.3	-1.4
		7.5	20	20	92.2	89.4	-2.8
		10	20	20	97.5	95.9	-1.6
76	ceramic	10?		0	122.9	122.9	0
				20	122.9	109.4	-13.5
				40	122.9	104.4	-18.5
				60	122.9	102.7	-20.2
	polyamide	10?		0	122.9	122.9	0
				20	122.9	114.7	-8.2
				40	122.9	114.7	-8.2
				60	122.9	114.7	-8.2
77	alumina	3		0	80.1	80.1	0
				7.2	80.1	80.1	0
				11.6	80.1	80.1	0
				15.8	80.1	79.2	-0.9
79	silica	10		0	161.5	161.5	0
				2	161.5	164.3	2.8
				4	161.5	163.3	1.8
				6	161.5	164.1	2.6
				8	161.5	164.9	3.4
				10	161.5	163.7	2.2
				20	161.5	165.3	3.8
				30	161.5	165.3	3.8
80	barium carbonate	10		0	181	181	0
				2	181	182	1
				5	181	184	3
				10	181	187	6
				15	181	191	10
81	polythiophene nanoparticles	5		1	156	169	13
		10		1	174.3	187.4	13.1
		15		1	187.4	199.3	11.9
		25		1	201.8	215.8	14
82	alumina	5		3	133.2	144.3	11.1
		10		3	145.9	158.3	12.4
		20		3	161.3	175.7	14.4
	zinc oxide	5		3	133.2	163.3	30.1
		10		3	145.9	181.6	35.7
		20		3	161.3	202.8	41.5
83	fumed silica	5 (TMDSC)		0	100.4	100.4	0
				10	100.4	100.4	0
				20	100.4	100.4	0
				30	100.4	100.4	0
				40	100.4	100.4	0
				50	100.4	100.4	0
89	BN+MWCNT	10	25	37	208.8	203.7	-5.1
	BN+MWCNT modified	10	25	37	208.8	205.9	-2.9
91	DGEBA + BN, cationic	10		5	120	119	-1
				10	120	121	1
				15	120	122	2
				20	120	123	3
92	ECC + BN, cationic	10		0	119	119	0
				10	119	119	0
				20	119	119	0
				30	119	119	0
				40	119	118	-1
93	ECC + BN + thiol	10		0	127	127	0
				10	127	126	-1
				20	127	126	-1
				30	127	125	-2
				40	127	124	-3
	80 microns			40	127	131	4
94	ECC + BN, cationic	10		0	122.4	122.4	0
				40	122.4	120.2	-2.2
	DGEBA + BN, cationic	10		0	121	121	0
				40	121	133	12
96	DGEBA + BN (80 micron) + thiol	2		0	83.8	83.8	0
				6.2	83.8	79.7	-4.1
				20.3	83.8	81.5	-2.3
				37.2	83.8	86.7	2.9
				47.1	83.8	92.3	8.5
		5		0	93.9	93.9	0
				6.2	93.9	91.3	-2.6
				20.3	93.9	94.3	0.4
				37.2	93.9	100.3	6.4
				47.1	93.9	105.9	12
		10		0	102.7	102.7	0
				6.2	102.7	102.9	0.2
				20.3	102.7	105.6	2.9
				37.2	102.7	111	8.3
				47.1	102.7	117.1	14.4
	DGEBA + BN (80/6) + thiol	5		0	93.9	93.9	0
				8.1	93.9	88.4	-5.5
				25.3	93.9	99.4	5.5
				44.2	93.9	105.7	11.8
				54.2	93.9	108.9	15
97	DGEBA + BN (2 micron) + thiol	2		6.2			-9.3
				20.3			-2
				37.2			8.9
				47.1			14.7
		5		6.2			0.1
				20.3			7.8
				37.2			17
				47.1			24.1
		10		6.2			4.9
				20.3			11.8
				37.2			20.8
				47.1			27.8
	DGEBA + BN (30 micron) + thiol	2		6.2			-0.1
				20.3			-0.2
				37.2			1.8
				47.1			4.4
				58			7.6
		5		6.2			0.2
				20.3			3.1
				37.2			4.9
				47.1			10.3
				58			16.6
		10		6.2			2.7
				20.3			3.1
				37.2			4.9
				47.1			10.3
				58			16.6
	DGEBA + BN (180 micron) + thiol	2		6.2			2
				20.3			2
				37.2			2.7
				47.1			3.3
				58			5.4
		5		6.2			-0.8
				20.3			1.9
				37.2			2.9
				47.1			3
				58			5.4
		10		6.2			2.2
				20.3			4
				37.2			5.6
				47.1			6.1
				58			8
99	DGEBA + BN (120s) + thiol	5		6.2	93.9	86.6	-7.3
				20.3	93.9	87.4	-6.5
				37.2	93.9	90.6	-3.3
				47.1	93.9	96.7	2.8
straight line				0			0
				80			0
